# Supplementary material for: Discordance Between Triglycerides, Remnant Cholesterol and Systemic Inflammation in Patients with Schizophrenia
Source: Biomedicines. 2024 Dec 18;12(12):2884. doi: 10.3390/biomedicines12122884 (PMC11673878; doi:10.3390/biomedicines12122884)
Supplement: Supplementary file 1 [file biomedicines-12-02884-s001.zip]

Archive with 1 entries (1 files):
- biomedicines-3366422-supplementary.pdf
